# Supplementary material for: Super-Dispersed Fe–N Sites Embedded into Porous Graphitic Carbon for ORR: Size, Composition and Activity Control
Source: Nanomaterials (Basel). 2021 Aug 19;11(8):2106. doi: 10.3390/nano11082106 (PMC8399882; doi:10.3390/nano11082106)
Supplement: Supplementary file 1 [file nanomaterials-11-02106-s001.zip]

Archive with 1 entries (1 files):
- nanomaterials-1307402-supplementary.pdf
